# Supplementary material for: Alginate Oligosaccharide Alleviates Severe Acute Pancreatitis in Mice via Suppression of Oxidative Stress, Inflammation and Modulation of Intestinal Epithelial Barrier Integrity
Source: Biomolecules. 2026 Jun 20;16(6):917. doi: 10.3390/biom16060917 (PMC13297282; doi:10.3390/biom16060917)
Supplement: Supplementary file 1 [file biomolecules-16-00917-s001.zip]

Archive with 1 entries (1 files):
- biomolecules-4371733-supplementary.pdf
